# Supplementary material for: Field Trial of an Automated Batch Chlorinator System at Two Shared Shallow Tubewells among Camps for Forcibly Displaced Myanmar Nationals (FDMN) in Cox’s Bazar, Bangladesh
Source: Int J Environ Res Public Health. 2021 Dec 8;18(24):12917. doi: 10.3390/ijerph182412917 (PMC8701840; doi:10.3390/ijerph182412917)
Supplement: Supplementary file 1 [file ijerph-18-12917-s001.zip]

Archive with 1 entries (1 files):
- ijerph-1362526-supplementary.pdf
